# Supplementary material for: Dissecting the regulatory roles of ORM proteins in the sphingolipid pathway of plants
Source: PLoS Comput Biol. 2021 Jan 28;17(1):e1008284. doi: 10.1371/journal.pcbi.1008284 (PMC7872301; doi:10.1371/journal.pcbi.1008284)
Supplement: S1 File — (XLSX) [file pcbi.1008284.s001.xlsx]

## Sheet: ModelCompounds
ID	Name
Ser	Serine
3KS	3-ketosphinganine
d180	Sphinganine
t180	Phytosphingosine
d180-1P	Sphinganine 1-Phosphate
t180-1P	Phytosphinganine 1-Phosphate
d180-C16	Dihydroceramide (C16 FA)
t180-C16	Phyto(hihydro)ceramide (C16 FA)
d180-C24	Dihydroceramide (C24 FA)
t180-C24	Phyto(hihydro)ceramide (C24 FA)
d181-C16	∆8 unsat. Dihydroceramide (C16 FA)
t181-C16	∆8 unsat. Phyto(hihydro)ceramide (C16 FA)
d181-C24	∆8 unsat. Dihydroceramide (C24 FA)
t181-C24	∆8 unsat. Phyto(hihydro)ceramide (C24 FA)
d180-hC16	hydroxy-d180-C16
t180-hC16	hydroxy-t180-C16
d180-hC24	hydroxy-d180-C24
t180-hC24	hydroxy-t180-C24
d181-hC16	hydroxy-d181-C16
t181-hC16	hydroxy-t181-C16
d181-hC24	hydroxy-d181-C24
t181-hC24	hydroxy-t181-C24
Glc-d180-hC16	d180-hC16 GlcCer
Glc-t180-hC16	t180-hC16 GlcCer
Glc-d180-hC24	d180-hC24 GlcCer
Glc-t180-hC24	t180-hC24 GlcCer
Glc-d181-hC16	d181-hC16 GlcCer
Glc-t181-hC16	t181-hC16 GlcCer
Glc-d181-hC24	d181-hC24 GlcCer
Glc-t181-hC24	t181-hC24 GlcCer
GIP-d180-hC16	d180-hC16 GIPC
GIP-t180-hC16	t180-hC16 GIPC
GIP-d180-hC24	d180-hC24 GIPC
GIP-t180-hC24	t180-hC24 GIPC
GIP-d181-hC16	d181-hC16 GIPC
GIP-t181-hC16	t181-hC16 GIPC
GIP-d181-hC24	d181-hC24 GIPC
GIP-t181-hC24	t181-hC24 GIPC
C16O	hexadec-6-ene-1,2-diol
orm	ORM
orm_act	Activated ORM

## Sheet: ModelReactions_WT
Enzyme	Reaction ID	Reaction Name	GPR (gene symbol)	GPR (AGI code)	Reaction Equation	Sink coefficients	Notes
SPT	SPT	Serine palmitoyltransferase	(LCB1 and (LCB2a or LCB2b) and (ssSPTa or ssSPTb))	(At4g36480 and (At5g23670 or At3g48780) and (At1g06515 or At2g30942))	Ser => 3KS
KSR	KSR	3-ketosphinganine reductase	(KSR1 or KSR2)	(At3g06060 or At5g19200)	3KS => d180
SBH	SBH	sphingoid-base hydroxylase	(SBH1 or SBH2)	(At1g69640 or At1g14290)	d180 => t180
LCBK	LCBKa	LCB kinase	(AtLCBK1 or SPHK1 or SPHK2)	(At5g23450 or At4g21540 or At2g46090)	d180 => d180-1P
LCBK	LCBKb	LCB kinase	(AtLCBK1 or SPHK1 or SPHK2)	(At5g23450 or At4g21540 or At2g46090)	t180 => t180-1P
LOH2	CS1a	class I ceramide synthase	LOH2	At3g19260	d180 => d180-C16
LOH2	CS1b	class I ceramide synthase	LOH2	At3g19260	t180 => t180-C16
LOH1/3	CS2a	class II ceramide synthase	(LOH1 or LOH3)	(At3g25540 or At1g13580)	d180 => d180-C24
LOH1/3	CS2b	class II ceramide synthase	(LOH1 or LOH3)	(At3g25540 or At1g13580)	t180 => t180-C24
SLD	SLDa	sphingolipid ∆8-desaturase	(SLD1 or SLD2)	(At3g61580 or At2g46210)	d180-C16 => d181-C16
SLD	SLDb	sphingolipid ∆8-desaturase	(SLD1 or SLD2)	(At3g61580 or At2g46210)	t180-C16 => t181-C16
SLD	SLDc	sphingolipid ∆8-desaturase	(SLD1 or SLD2)	(At3g61580 or At2g46210)	d180-C24 => d181-C24
SLD	SLDd	sphingolipid ∆8-desaturase	(SLD1 or SLD2)	(At3g61580 or At2g46210)	t180-C24 => t181-C24
FA2H	FA2Ha	fatty acid 2-hydroxylase	FAH2	At4g20870	d180-C16 => d180-hC16		FAH1 and FAH2 are homologs, but FAH1 is primarily associated with VLCFAs and FAH2 is primarily associated with C16-ceramides.
FA2H	FA2Hb	fatty acid 2-hydroxylase	FAH2	At4g20870	t180-C16 => t180-hC16
FA2H	FA2Hc	fatty acid 2-hydroxylase	FAH1	At2g34770	d180-C24 => d180-hC24
FA2H	FA2Hd	fatty acid 2-hydroxylase	FAH1	At2g34770	t180-C24 => t180-hC24
FA2H	FA2He	fatty acid 2-hydroxylase	FAH2	At4g20870	d181-C16 => d181-hC16
FA2H	FA2Hf	fatty acid 2-hydroxylase	FAH2	At4g20870	t181-C16 => t181-hC16
FA2H	FA2Hg	fatty acid 2-hydroxylase	FAH1	At2g34770	d181-C24 => d181-hC24
FA2H	FA2Hh	fatty acid 2-hydroxylase	FAH1	At2g34770	t181-C24 => t181-hC24
GCS	GCSa	glucosylceramide synthase	GCS	At2g19880	d180-hC16 => Glc-d180-hC16
GCS	GCSb	glucosylceramide synthase	GCS	At2g19880	t180-hC16 => Glc-t180-hC16
GCS	GCSc	glucosylceramide synthase	GCS	At2g19880	d180-hC24 => Glc-d180-hC24
GCS	GCSd	glucosylceramide synthase	GCS	At2g19880	t180-hC24 => Glc-t180-hC24
GCS	GCSe	glucosylceramide synthase	GCS	At2g19880	d181-hC16 => Glc-d181-hC16
GCS	GCSf	glucosylceramide synthase	GCS	At2g19880	t181-hC16 => Glc-t181-hC16
GCS	GCSg	glucosylceramide synthase	GCS	At2g19880	d181-hC24 => Glc-d181-hC24
GCS	GCSh	glucosylceramide synthase	GCS	At2g19880	t181-hC24 => Glc-t181-hC24
GIPCS	GIPCSa	GIPC synthase	((IPCS1 or IPCS2 or IPCS3) and IPUT1)	((At2g37940 or At3g54020 or At2g29525 and (At5g18480)	d180-hC16 => GIP-d180-hC16		IPCS1, IPCS2, and IPCS3 are only partially redundant.
GIPCS	GIPCSb	GIPC synthase	((IPCS1 or IPCS2 or IPCS3) and IPUT1)	((At2g37940 or At3g54020 or At2g29525 and (At5g18480)	t180-hC16 => GIP-t180-hC16
GIPCS	GIPCSc	GIPC synthase	((IPCS1 or IPCS2 or IPCS3) and IPUT1)	((At2g37940 or At3g54020 or At2g29525 and (At5g18480)	d180-hC24 => GIP-d180-hC24
GIPCS	GIPCSd	GIPC synthase	((IPCS1 or IPCS2 or IPCS3) and IPUT1)	((At2g37940 or At3g54020 or At2g29525 and (At5g18480)	t180-hC24 => GIP-t180-hC24
GIPCS	GIPCSe	GIPC synthase	((IPCS1 or IPCS2 or IPCS3) and IPUT1)	((At2g37940 or At3g54020 or At2g29525 and (At5g18480)	d181-hC16 => GIP-d181-hC16
GIPCS	GIPCSf	GIPC synthase	((IPCS1 or IPCS2 or IPCS3) and IPUT1)	((At2g37940 or At3g54020 or At2g29525 and (At5g18480)	t181-hC16 => GIP-t181-hC16
GIPCS	GIPCSg	GIPC synthase	((IPCS1 or IPCS2 or IPCS3) and IPUT1)	((At2g37940 or At3g54020 or At2g29525 and (At5g18480)	d181-hC24 => GIP-d181-hC24
GIPCS	GIPCSh	GIPC synthase	((IPCS1 or IPCS2 or IPCS3) and IPUT1)	((At2g37940 or At3g54020 or At2g29525 and (At5g18480)	t181-hC24 => GIP-t181-hC24
DPL1	DPL1a	dihydrosphingosine phosphate lyase	AtDPL1	At1g27980	d180-1P => C16O
DPL1	DPL1b	dihydrosphingosine phosphate lyase	AtDPL1	At1g27980	t180-1P => C16O
Sinks	EX_d180				d180 =>	2.0354
	EX_t180				t180 =>	30.6253
	EX_d180-1P				d180-1P =>	0.2028
	EX_t180-1P				t180-1P =>	1.9672
	EX_d180-C16				d180-C16 =>	1.1069
	EX_t180-C16				t180-C16 =>	5.1605
	EX_d180-C24				d180-C24 =>	0.0932
	EX_t180-C24				t180-C24 =>	4.6276
	EX_d181-C16				d181-C16 =>	0.6428
	EX_t181-C16				t181-C16 =>	1.1971
	EX_d181-C24				d181-C24 =>	0.1568
	EX_t181-C24				t181-C24 =>	9.4232
	EX_d180-hC16				d180-hC16 =>	1.4579
	EX_t180-hC16				t180-hC16 =>	0.9503
	EX_d180-hC24				d180-hC24 =>	0.0193
	EX_t180-hC24				t180-hC24 =>	5.036
	EX_d181-hC16				d181-hC16 =>	1.3631
	EX_t181-hC16				t181-hC16 =>	2.1011
	EX_d181-hC24				d181-hC24 =>	0.0923
	EX_t181-hC24				t181-hC24 =>	19.3935
	EX_Glc-d180-hC16				Glc-d180-hC16 =>	0.7588
	EX_Glc-t180-hC16				Glc-t180-hC16 =>	4.1003
	EX_Glc-d180-hC24				Glc-d180-hC24 =>	0.0566
	EX_Glc-t180-hC24				Glc-t180-hC24 =>	3.1878
	EX_Glc-d181-hC16				Glc-d181-hC16 =>	143.688
	EX_Glc-t181-hC16				Glc-t181-hC16 =>	46.8212
	EX_Glc-d181-hC24				Glc-d181-hC24 =>	28.4119
	EX_Glc-t181-hC24				Glc-t181-hC24 =>	381.302
	EX_GIP-d180-hC16				GIP-d180-hC16 =>	7.1893
	EX_GIP-t180-hC16				GIP-t180-hC16 =>	7.2016
	EX_GIP-d180-hC24				GIP-d180-hC24 =>	0.2677
	EX_GIP-t180-hC24				GIP-t180-hC24 =>	64.1772
	EX_GIP-d181-hC16				GIP-d181-hC16 =>	20.6033
	EX_GIP-t181-hC16				GIP-t181-hC16 =>	22.2502
	EX_GIP-d181-hC24				GIP-d181-hC24 =>	1.791
	EX_GIP-t181-hC24				GIP-t181-hC24 =>	293.975
	EX_Ser				Ser =>
	EX_C16O				C16O =>

## Sheet: ref s.s. fluxes
reaction	flux (mmol/gDW/hr)
SPT	12.9158
KSR	12.9158
SBH	10.4806
LCBKa	0.00235248
LCBKb	0.0228195
CS1a	2.05099
CS1b	1.04147
CS2a	0.35831
CS2b	9.06103
SLDa	1.92904
SLDb	0.839487
SLDc	0.353243
SLDd	8.16749
FA2Ha	0.10911
FA2Hb	0.142126
FA2Hc	0.00398576
FA2Hd	0.839852
FA2He	1.92159
FA2Hf	0.825601
FA2Hg	0.351424
FA2Hh	8.05818
GCSa	0.00880208
GCSb	0.0475635
GCSc	0.00065656
GCSd	0.0369785
GCSe	1.66678
GCSf	0.543126
GCSg	0.329578
GCSh	4.42311
GIPCSa	0.0833959
GIPCSb	0.0835386
GIPCSc	0.00310532
GIPCSd	0.744456
GIPCSe	0.238998
GIPCSf	0.258102
GIPCSg	0.0207756
GIPCSh	3.41011
DPL1a	0
DPL1b	0
EX_Ser	12.9158
EX_d180	0.0116
EX_t180	0.0116
EX_d180-1P	0.0116
EX_t180-1P	0.0116
EX_d180-C16	0.0116
EX_t180-C16	0.0116
EX_d180-C24	0.0116
EX_t180-C24	0.0116
EX_d181-C16	0.0116
EX_t181-C16	0.0116
EX_d181-C24	0.0116
EX_t181-C24	0.0116
EX_d180-hC16	0.0116
EX_t180-hC16	0.0116
EX_d180-hC24	0.0116
EX_t180-hC24	0.0116
EX_d181-hC16	0.0116
EX_t181-hC16	0.0116
EX_d181-hC24	0.0116
EX_t181-hC24	0.0116
EX_Glc-d180-hC16	0.0116
EX_Glc-t180-hC16	0.0116
EX_Glc-d180-hC24	0.0116
EX_Glc-t180-hC24	0.0116
EX_Glc-d181-hC16	0.0116
EX_Glc-t181-hC16	0.0116
EX_Glc-d181-hC24	0.0116
EX_Glc-t181-hC24	0.0116
EX_GIP-d180-hC16	0.0116
EX_GIP-t180-hC16	0.0116
EX_GIP-d180-hC24	0.0116
EX_GIP-t180-hC24	0.0116
EX_GIP-d181-hC16	0.0116
EX_GIP-t181-hC16	0.0116
EX_GIP-d181-hC24	0.0116
EX_GIP-t181-hC24	0.0116
EX_C16O	0

## Sheet: WT growth rate
Time (days)	DW (g)	ln(DW)	growth rate (/Day)	growth rate (µ) (/hr)
5	1.26	0.231112	0.2314	0.01
10	8.13333	2.09597
15	20.3333	3.01226
20	43.9	3.78191
